# Supplementary material for: Effects of Malassezia globosa on the Expression of Thymic Stromal Lymphopoietin and Differentiation of T Helper Cells in MC903-Induced Atopic Dermatitis Mouse Model
Source: Int J Microbiol. 2025 Apr 22;2025:3586621. doi: 10.1155/ijm/3586621 (PMC12041643; doi:10.1155/ijm/3586621)
Supplement: Supporting Information 2 — Supporting file: Data on ear tissue, serological cytokine expression, and splenic Th cell percentage for each mouse sample. [file 3586621.f2.xlsx]

## Sheet: Elisa-total IgE
	Total-IgE (pg/ml)
Group	Control	AD	M	AD+M
Sample1	5.52931	17.6181	11.8472	9.3659
Sample2	3.45293	14.18	5	12.6341
Sample3	4	18.221	7.64298	12.048
Sample4	4.32149	14.1	11.5151	14.113
Sample5	5	14.992	8.6532	14.001
Sample6	4.2317	17	10.4387	11.952
	IFN-γ (pg/ml)
Group	Control	AD	M	AD+M
Sample1	8.65	14.15	9.65	16.15
Sample2	7.15	21.65	11.65	17.65
Sample3	7.15	23.65	7.15	13.15
Sample4	7.15	12.65	6.15	10.65
Sample5	6.15	13.982	6.65	14.35
Sample6	6.342	18.224	7.361	9.3
	IL-4 (pg/ml)
Group	Control	AD	M	AD+M
Sample1	5.43902	24.3171	8.95122	16.5122
Sample2	1.023	19.439	6.5122	12.439
Sample3	1.652	18.4634	7.97561	11.4634
Sample4	5.78049	24.0732	8.87805	17.0488
Sample5	1	21.65	8.14634	9.32
Sample6	2.006	22.982	7.864	12.763
	IL-4 (pg/ml)
Group	Control	AD	M	AD+M
Sample1	1	24.3171	8.95122	16.5122
Sample2	0.652	19.439	6.5122	12.439
Sample3	5.43902	18.4634	7.97561	11.4634
Sample4	1.671	24.0732	8.87805	17.0488
Sample5	2	21.265	8.14634	9.32
Sample6	5.78049	23.008	7.864	12.763
	IL-17A (pg/ml)
Group	Control	AD	M	AD+M
Sample1	1.605	6.674	885.558	900.209
Sample2	1	19.79	837.88	879.512
Sample3	1	33.697	829.549	938.116
Sample4	1	24.163	799.2	796
Sample5	2.673	23.452	592.302	732.651
Sample6	2	29	681	699.35
	IL-22 (pg/ml)
Group	Control	AD	M	AD+M
Sample1	25.09	51.61	57.26	60.3
Sample2	30.3	40.74	43.35	64.22
Sample3	33.65	47.04	49.96	54.65
Sample4	24.22	50.22	44	55.78
Sample5	27.65	52	42	69.77
Sample6	22.86	49.11	48.42	71

## Sheet: Qpcr
	TSLP (relative expression fold)
Group	day11	day11	day11	day11	day11		day15	day15	day15	day15	day15
Control	1	1	1	1	1		1	1	1	1	1
AD	9.789	9.38	6.76	9.271	7.533		6.12	4.043	3.137	4.718	1.493
M	4.136	3.93	5.08	4.409	2.527		3.227	1.555	1.924	2.68	2.199
AD+M	5.319	6.055	6.495	5.18	5.06		3.1	2.02	2.33	3.098	3.369
	IFN-γ (relative expression fold)
Group	day11	day11	day11	day11	day11		day15	day15	day15	day15	day15
Control	1	1	1	1	1		1	1	1	1	1
AD	25.49	43.05	30.8	39.31	37.26		36.656	40.689	47.464	54.6	41.908
M	1.2906	1.322	1.5028	1.4678	1.946		3.0163	3.265	2.967	3.118	3.251
AD+M	9.184	3.615	21.723	12.374	15.318		12.905	29.798	11.641	20.057	9.442
	IL-4 (relative expression fold)
Group	day11	day11	day11	day11	day11		day15	day15	day15	day15	day15
Control	1	1	1	1	1		1	1	1	1	1
AD	69.293	50.437	39.738	42.777	49.098		52.266	59.421	33.193	48.443	31.242
M	10.825	5.79	7.809	9.219	8.787		4.517	6.201	4.294	5.0251	4.608
AD+M	35.048	25.773	15.561	16.476	16.278		10.972	5.8526	11.209	10.593	8.525
	IL-17A (relative expression fold)
Group	day11	day11	day11	day11	day11		day15	day15	day15	day15	day15
Control	1	1	1	1	1		1	1	1	1	1
AD	4.289	3.1266	4.394	3.984	4.259		4.79	8.202	4.373	5.487	6.257
M	1751.3	1181.3	1557.2	1242.5	1548.9		2284.6	1525.2	1935.6	2486.8	1121
AD+M	1786.5	1864.1	2499.9	1581	2575.3		2723	3177.2	2779.9	3114	3289.5
	IL-22 (relative expression fold)
Group	day11	day11	day11	day11	day11		day15	day15	day15	day15	day15
Control	1	1	1	1	1		1	1	1	1	1
AD	8.853	7.868	8.813	10.714	7.275		16.695	10.592	14.45	12.22	11.699
M	88.118	73.317	79.324	77.6	75.655		84.77	74.3	84.12	91.96	87.22
AD+M	1096.2	1055.8	1105.2	1002	1052.1		1164.1	1245.4	930.57	1250.1	1119.5

## Sheet: FCM(flow cytometry)
	Th1 cell (Freq)
Group	Control	AD	M	AD+M
	5.25	9.39	7.66	9.59
	4.14	7.28	5.35	4.94
	2.35	9.13	4.94	5.53
	3.12	9.03	5.81	6.66
	Th2 cell (Freq)
Group	Control	AD	M	AD+M
	2.25	2.47	1.7	1.74
	2.12	2.45	1.63	4.94
	1.48	2.34	3.14	3.42
	1.22	2.99	2.01	2.45
	Th17 cell (Freq)
Group	Control	AD	M	AD+M
	0.99	1.16	1.7	3.06
	1.41	1.4	1.75	4.3
	0.73	1.75	1.79	4.17
	0.79	1.25	1.87	3.07
	Th17 cell (Freq)
Group	Control	AD	M	AD+M
	0.46	0.7	1.25	2.28
	0.62	0.79	0.67	2.01
	0.49	0.94	1.18	0.89
	0.45	0.88	1.24	1.98
